# Supplementary material for: Commercial Biomaterial-Based Products for Tendon Surgical Augmentation: A Scoping Review on Currently Available Medical Devices
Source: J Funct Biomater. 2025 Apr 3;16(4):130. doi: 10.3390/jfb16040130 (PMC12027623; doi:10.3390/jfb16040130)
Supplement: Supplementary file 1 [file jfb-16-00130-s001.zip]

Archive with 1 entries (1 files):
- jfb-3524349 Table S1. Retrieved Data from Medical Devices Included in This Review.xlsx
