# Supplementary material for: Commercial Biomaterial-Based Products for Tendon Surgical Augmentation: A Scoping Review on Currently Available Medical Devices
Source: J Funct Biomater. 2025 Apr 3;16(4):130. doi: 10.3390/jfb16040130 (PMC12027623; doi:10.3390/jfb16040130)
Supplement: Supplementary file 1 [file jfb-16-00130-s001.zip › jfb-3524349 Table S1. Retrieved Data from Medical Devices Included in This Review.xlsx]

## Sheet: Devices
Manufacturer/distributor	Brand name	Device category	Medical device launch (year)	Material type/composition	Source	Clinical Indications	Web page	Claimed Biomechanical properties	Device Format & Dimensions
Arthrex Inc., Naples, FL, USA	DX Reinforcement Matrix	Natural biomaterial	2015	Dermal ECM	Porcine	Reinforcement of rotator cuff, patellar, Achilles, biceps, quadriceps and other tendons	https://www.arthrex.com/orthobiologics/arthrex-dx-reinforcement-matrix?currenttab=resources	Maintains strength (mean 137.5 N/cm ) greater than native fascial tissue and the empty control throughout the healing process	Patch; 5x5 cm - 6x8 cm; arthroscopic use
Alafair Biosciences, Austin, Texas, USA	VersaWrap®	Natural biomaterial	2017	Hyaluronic acid and alginate	Ocean seaweed	Peripheral nerves, tendons, ligaments and skeletal muscles protection	https://www.alafairbiosciences.com/versawrap	Reduction of the 46% in friction (peak gliding resistance analysis); the analysis of rupture strength showed that it does not interrupt the repair process	Ultrathin membrane or gel; 2.5x5 cm - 5x5 cm - 1 mL; arthroscopic use for gel only
Smith & Nephew, Memphis, TN, USA	REGENETEN™ Bioinductive Implant	Natural biomaterial	2023	Collagen type I	Bovine	Rotator cuff disease	https://www.smith-nephew.com/en/health-care-professionals/products/sports-medicine/regeneten-bioinductive-implant#overview	N.A.	Membrane; size of a postage stamp; arthroscopic use
Synthasome, San Diego, CA, USA	X-Repair	Synthetic biomaterial	2009	Poly-L-lactic acid (PLLA)	N.A.	Reinforcement of soft tissues and tendons	https://www.synthasome.com/xRepair.php	Tensile modulus: 500 Mpa Tensile strength: 2500 N Suture retention strength: 550 N	Patch; 1,2x4,3 cm - 2,5x2,5 cm - 2,5x3,0 cm - 2,5x3,5 cm - 2,5x4,3 cm - 4,0x3,0 cm - 4,0x3,5 cm - 4,0x4,3 cm; arthroscopic use
Wright Medical Group, Memphis, TN, USA	BioFiber™	Synthetic biomaterial	2011	Poly-4-hydroxybutyrate fibres (P4HB)	N.A.	Reinforcement of rotator cuff, patellar, Achilles, biceps and quadriceps tendons	https://www.wright.com/footandanklebrand/biofiber	N.A.	Strips or discs; 1,3x2,3 cm - 2,0x3,0 cm - 2,5x5,0 cm - ⌀ 0,8 cm; arthroscopic use
Xiros, Leeds, UK	Leeds-Kuff Patch	Synthetic biomaterial	2012	Polyethylene terephthalate (PET)	N.A.	Reinforcement of the rotator cuff following or during repair by suture or suture anchors	https://komak.pl/wp-content/uploads/PDF/leeds.pdf	Provides a high suture retention strength compared to other commercially available products	Patch; 2x2 cm - 3x3 cm - 3.5x4 cm; arthroscopy use
Artelon, Sandy Springs, GA, USA	FLEXBAND™	Synthetic biomaterial	2019	Co-polymer of polycaprolactone (PCL) and polyurethane-urea (PUU)	N.A.	Ankle tendons and ligaments augmentation	https://www.artelon.com/artelon-science	Ultimate tensile strength of 172.2 N, similar to ankle ligaments	Strips; 0.3 x 8 cm - 0.3 x 16 cm - 0.3 x 32 cm - 0.5 x 8 cm - 0.5 x 16 cm - 0.5 x 32 cm - 0.7 x 8 cm - 0.7 x 16 cm - 0.7 x 32 cm
Xiros, Leeds, UK	Pitch-Patch	Synthetic biomaterial	2021	Polyethylene terephthalate (PET)	N.A.	Reinforcement of the rotator cuff following or during repair by suture or suture anchors	https://xiros.co.uk/product/rotator-cuff-repair/	Strength of 355 N when fully sutured along the medial and lateral edges	Patch; 3x2 cm - 3,5x2,5 cm; arthroscopic use
Wright Medical Group, Memphis, TN, USA	BioFiber™ CM	Hybrid biomaterial	2015	Bovine collagen type I and Poly-4-hydroxybutyrate fibres (P4HB)	Bovine	Tendon and ligament repair	https://www.wright.com/foot_self/biofiber-cm-collagen-coated-absorbable-scaffold	N.A.	Strip; 2x3 cm; arthroscopic use
CONMED, Utica, NY, USA	BioBrace®	Hybrid biomaterial	2021	Bovine collagen type I and Poly-L-lactic acid (PLLA)	Bovine	Knee, shoulder, hip, foot and ankle tendons augmentation	https://www.conmed.com/-/media/conmed/documents/literature/biobrace_productbrochure.ashx	Strength up to 650 N	Patch or cord; 2.3x3 cm - 4x6 cm - ⌀ 0,5 cm x 25 cm; arthroscopic use

## Sheet: All Data
Brand name	Manufacturer/distributor	Device category	Medical device launch (year)	Material type/composition	Source	Clinical Indications	Clinical Trial ID	Study focus	ClinicalTrials.gov Intervention description	Published Intervention	Control/Comparator	Study design	ClinicalTrials.govActual enrolment	ClinicalTrials.govEstimated enrolment	ClinicalTrials.gov reported status	ClinicalTrials.gov Posted results	Subjects (Gender, No., Age)	Published Results	Published adverse effects	ClinicalTrials.gov conflict of interests	Publication conflict of interests	References
DX Reinforcement Matrix	Arthrex Inc., Naples, FL, USA	Natural biomaterial	2015	Dermal ECM	Porcine	Reinforcement of rotator cuff, patellar, Achilles, biceps, quadriceps and other tendons	NCT01586351	Rotator cuff tears	Patch implant and autologous conditioned plasma injection	ARCR + patch implant	Group without patch	Observational	20	20	Completed	N.A.	F: 28, M: 12; 60-74	No significant group differences	27% higher proportion of patients with a recurrent tendon defect (retear) at the 24-month follow-up	Likely	Potential	https://clinicaltrials.gov/study/NCT01586351?tab=results https://doi.org/10.1016/j.arthro.2017.06.024
DX Reinforcement Matrix	Arthrex Inc., Naples, FL, USA	Natural biomaterial	2015	Dermal ECM	Porcine	Reinforcement of rotator cuff, patellar, Achilles, biceps, quadriceps and other tendons	/	Superior capsular reconstruction	/	SCR + patch implant	/	Retrospective study	/	/	/	/	F: 17, M: 39; 56-74	No significant improvement. 25% of graft failure (34-months f.u.)	25% of graft failure (34-months f.u.)	/	Yes	https://doi.org/10.1016/j.jse.2020.08.020
DX Reinforcement Matrix	Arthrex Inc., Naples, FL, USA	Natural biomaterial	2015	Dermal ECM	Porcine	Reinforcement of rotator cuff, patellar, Achilles, biceps, quadriceps and other tendons	/	Superior capsular reconstruction	/	SCR + patch implant	/	Pilot study	/	/	/	/	F: 8, M: 12; 48-73	A significant pain relief and a considerable improvement in the range of motion	/	/	N.A.	https://www.achot.cz/pdfs/ach/2019/04/04.pdf
DX Reinforcement Matrix	Arthrex Inc., Naples, FL, USA	Natural biomaterial	2015	Dermal ECM	Porcine	Reinforcement of rotator cuff, patellar, Achilles, biceps, quadriceps and other tendons	/	Revision rotator cuff repair	/	ARRCR + patch implant	Group without patch	Retrospective comparative study	/	/	/	/	F:22, M: 18; 56-70	↑ CMS ↔ DASH	/	/	Yes	https://doi.org/10.3390/jcm12175694
DX Reinforcement Matrix	Arthrex Inc., Naples, FL, USA	Natural biomaterial	2015	Dermal ECM	Porcine	Reinforcement of rotator cuff, patellar, Achilles, biceps, quadriceps and other tendons	/	The 5th TMT joint	/	Interpositional arthroplasty + patch implant	/	Case report	/	/	/	/	M: 1; 22 years	asymptomatic patient at 3 years f.u., symmetric mobility, AOFAS of 100/100	/	/	Likely	https://doi.org/10.1016/j.fastrc.2023.100267
VersaWrap®	Alafair Biosciences, Austin, Texas, USA	Natural biomaterial	2017	Hyaluronic acid and alginate	Ocean seaweed	Peripheral nerves, tendons, ligaments and skeletal muscles protection	NCT05598801	Hand/fingers tendon repair	Graft applied to the affected tendon to allow post-operative gliding.	/	/	prospective, observational	N.A.	20	Enrolling by invitation	N.A.	/	/	/	No	/	https://clinicaltrials.gov/study/NCT05598801?term=NCT05598801&rank=1
VersaWrap®	Alafair Biosciences, Austin, Texas, USA	Natural biomaterial	2017	Hyaluronic acid and alginate	Ocean seaweed	Peripheral nerves, tendons, ligaments and skeletal muscles protection	NCT04976335	Flexor tendon	Membrane placed between distal radius plate and flexor tendons	/	/	Interventional, randomised	N.A.	100	Recruiting	N.A.	/	/	/	No	/	https://clinicaltrials.gov/study/NCT04976335?term=NCT04976335&rank=1
VersaWrap®	Alafair Biosciences, Austin, Texas, USA	Natural biomaterial	2017	Hyaluronic acid and alginate	Ocean seaweed	Peripheral nerves, tendons, ligaments and skeletal muscles protection	NCT04322370	Zone-2 flexor tendon	Graft applied to the flexor tendon where there is no significant loss of tendon tissue	/	/	Interventional, prospective, randomised	42	52	Recruiting	N.A.	/	/	/	No	/	https://clinicaltrials.gov/study/NCT04322370?term=NCT04322370&rank=1
REGENETEN™ Bioinductive Implant	Smith & Nephew, Memphis, TN, USA	Natural biomaterial	2023	Collagen type I	Bovine	Rotator cuff disease	NCT04450342	Rotator cuff tears	Bioinductive implant augmentation	/	/	Interventional, prospective, multi-centre, randomised	119	300	Terminated	N.A.	/	/	/	Yes	/	https://clinicaltrials.gov/study/NCT04450342?term=NCT04450342&rank=1
REGENETEN™ Bioinductive Implant	Smith & Nephew, Memphis, TN, USA	Natural biomaterial	2023	Collagen type I	Bovine	Rotator cuff disease	NCT04861714	Subscapularis tendon	Augmentation for subscapularis healing after total shoulder arthroplasty	/	/	Interventional, randomised	75	50	Active, not recruiting	N.A.	/	/	/	Likely	/	https://clinicaltrials.gov/study/NCT04861714?term=NCT04861714&rank=1
REGENETEN™ Bioinductive Implant	Smith & Nephew, Memphis, TN, USA	Natural biomaterial	2023	Collagen type I	Bovine	Rotator cuff disease	NCT04444076	Supraspinatus tear / Medium-to-large posterosuperior rotator cuff tears	Bioinductive implant on supraspinatus tendon repair	TOE repair + Patch implant	Group without patch	Interventional, randomised	124	120	Active, not recruiting	N.A.	F: 63, M: 61; 49-62	Two-third reduction of the retear rate at 12-month f.u. Similar improvements in clinical outcomes. No increased complication rates	/	No	Potential	https://clinicaltrials.gov/study/NCT04444076?term=NCT04444076&rank=1 https://doi.org/10.1016/j.arthro.2023.12.014
REGENETEN™ Bioinductive Implant	Smith & Nephew, Memphis, TN, USA	Natural biomaterial	2023	Collagen type I	Bovine	Rotator cuff disease	NCT03734536	Rotator cuff tear	Surgical treatment of partial-thickness rotator cuff tears the bioinductive implant	/	/	Interventional, non-randomised	118	118	Terminated	N.A.	/	/	/	Yes	/	https://clinicaltrials.gov/study/NCT03734536?term=NCT03734536&rank=1
REGENETEN™ Bioinductive Implant	Smith & Nephew, Memphis, TN, USA	Natural biomaterial	2023	Collagen type I	Bovine	Rotator cuff disease	NCT06252389	Achilles rupture	Achilles Tendon repair augmented with bioinductive collagen patch	/	/	Observational, retrospective case series	N.A.	9	Not yet recruiting	N.A.	/	/	/	No	/	https://clinicaltrials.gov/study/NCT06252389?term=NCT06252389&rank=1
REGENETEN™ Bioinductive Implant	Smith & Nephew, Memphis, TN, USA	Natural biomaterial	2023	Collagen type I	Bovine	Rotator cuff disease	NCT04673344	Rotator cuff tear	Partial rotator cuff repair surgery with the addition of the bioinductive collagen patch	/	/	Interventional, randomised	N.A.	80	Unknown	N.A.	/	/	/	No	/	https://clinicaltrials.gov/study/NCT04673344?term=NCT04673344&rank=1
REGENETEN™ Bioinductive Implant	Smith & Nephew, Memphis, TN, USA	Natural biomaterial	2023	Collagen type I	Bovine	Rotator cuff disease	NCT06269965	Rotator cuff syndrome	Arthroscopic shoulder repair, in double row, with complete coverage of the foot print and addition of the bioinductive collagen patch	/	/	Interventional, randomised	N.A.	204	Not yet recruiting	N.A.	/	/	/	No	/	https://clinicaltrials.gov/study/NCT06269965?term=NCT06269965&rank=1
REGENETEN™ Bioinductive Implant	Smith & Nephew, Memphis, TN, USA	Natural biomaterial	2023	Collagen type I	Bovine	Rotator cuff disease	NCT04248751	Massive rotor cuff tear	Bioinductive implant augmentation	/	/	Interventional, prospective, randomised	N.A.	76	Recruiting	N.A.	/	/	/	Likely	/	https://clinicaltrials.gov/study/NCT04248751?term=NCT04248751&rank=1
REGENETEN™ Bioinductive Implant	Smith & Nephew, Memphis, TN, USA	Natural biomaterial	2023	Collagen type I	Bovine	Rotator cuff disease	NCT05444465	High grade partial-thickness tear	Isolated Bioinductive repair with the Bioinductive Implant	/	/	Interventional, randomised	N.A.	156	Recruiting	N.A.	/	/	/	Yes	/	https://clinicaltrials.gov/study/NCT05444465?term=NCT05444465&rank=1
REGENETEN™ Bioinductive Implant	Smith & Nephew, Memphis, TN, USA	Natural biomaterial	2023	Collagen type I	Bovine	Rotator cuff disease	NCT06215417	Rotator cuff tear	Arthroscopic rotator cuff repair augmented with graft	/	/	Interventional, randomised	N.A.	102	Not yet recruiting	N.A.	/	/	/	No	/	https://clinicaltrials.gov/study/NCT06215417?term=NCT06215417&rank=1
REGENETEN™ Bioinductive Implant	Smith & Nephew, Memphis, TN, USA	Natural biomaterial	2023	Collagen type I	Bovine	Rotator cuff disease	/	Intermediate- and high-grade partial-thickness rotator cuff tears	/	Arthroplasty with bioinductive implant	/	Prospective study	/	/	/	/	F: 14, M: 19; 33-74	↑ ASES and CMS	/	/	Yes	https://doi.org/10.1016/j.jse.2020.10.022
REGENETEN™ Bioinductive Implant	Smith & Nephew, Memphis, TN, USA	Natural biomaterial	2023	Collagen type I	Bovine	Rotator cuff disease	/	High-grade partial-thickness rotator cuff tears	/	Arthroscopic debridement + bioinductive collagen patch	Group without patch	Propensity-matched trial	/	/	/	/	F: 28, M: 36; 54.4	↑ Postoperative stiffness	Reoperation required in some cases (6/32)	/	No	https://doi.org/10.1016/j.jse.2022.02.003
REGENETEN™ Bioinductive Implant	Smith & Nephew, Memphis, TN, USA	Natural biomaterial	2023	Collagen type I	Bovine	Rotator cuff disease	/	Case 1: chronic patellar Tendinopathy Case 2: chronic proximal hamstring tendinopathy	/	Cases 1 and 2: bioaugmentation in the surgical treatment of chronic tendinopathies	/	Report of two cases	/	/	/	/	Case 1: M, 22 Case 2: F, 40	Cases 1 and 2: an accelerated rate return to patient pre-injury activity levels	/	/	No	https://doi.org/10.7759/cureus.15567
REGENETEN™ Bioinductive Implant	Smith & Nephew, Memphis, TN, USA	Natural biomaterial	2023	Collagen type I	Bovine	Rotator cuff disease	/	Acute Achilles tendon rupture	/	Bioaugmentation	/	Case report	/	/	/	/	F: 1; 16 years	Full range of motion, strength, and MRI evidence of increased tendon thickness	/	/	No	https://doi.org/10.2106/jbjs.cc.22.00383
X-Repair	Synthasome, San Diego, CA, USA	Synthetic biomaterial	2009	Poly-L-lactic acid (PLLA)	N/A	Reinforcement of soft tissues and tendons	/	Large to massive rotator cuff tears	/	Arthroscopic repairs with patch reinforcement and fixation	/	Case series	/	/	/	/	Gender: N.A. No.: 18 Age: 52-89	↑ ASES	/	/	No	https://doi.org/10.1016/j.jse.2014.01.010
BioFiber™	Wright Medical Group, Memphis, TN, USA	Synthetic biomaterial	2011	Poly-4-hydroxybutyrate fibres (P4HB)	N/A	Reinforcement of rotator cuff, patellar, Achilles, biceps and quadriceps tendons	NCT01849458	Full thickness rotator cuff tears	Subjects implanted with BioFiber	/	/	Post-market observational	50	50	Completed	Improvements in clinical functional outcomes	/	/	/	Yes	/	https://clinicaltrials.gov/study/NCT01849458?term=NCT01849458&rank=1
BioFiber™	Wright Medical Group, Memphis, TN, USA	Synthetic biomaterial	2011	Poly-4-hydroxybutyrate fibres (P4HB)	N/A	Reinforcement of rotator cuff, patellar, Achilles, biceps and quadriceps tendons	/	Arthroscopic rotator cuff repair	/	Arthroscopic repairs with patch reinforcement	/	Prospective trial	/	/	/	/	F: 27, M: 23; 52-70	↑ CMS, WORC, ROM, and strength testing	/	/	N.A.	https://doi.org/10.1177/2325967115S00071
BioFiber™	Wright Medical Group, Memphis, TN, USA	Synthetic biomaterial	2011	Poly-4-hydroxybutyrate fibres (P4HB)	N/A	Reinforcement of rotator cuff, patellar, Achilles, biceps and quadriceps tendons	/	Posterosuperior rotator cuff repair	/	Arthroscopic repairs with patch reinforcement	/	Controlled case series	/	/	/	/	F: 4, M: 12; 45-76	↑ CMS, Muscular strength	/	/	No	https://doi.org/10.1016/j.jseint.2020.07.019
Leeds-Kuff Patch	Xiros, Leeds, UK	Synthetic biomaterial	2012	Polyethylene terephthalate (PET)	N/A	Reinforcement of the rotator cuff following or during repair by suture or suture anchors	ISRCTN79844053	Rotator cuff tears / Large and massive rotator cuff tears	Patch implant	Arthroscopic repairs with patch reinforcement	Group without patch	Interventional, non- randomised	68	60	Completed	Improvements in outcome scores	F: 42, M: 26; 56-74	↑ OSS and SPADI, ↔ CMS	/	No	Yes	https://www.isrctn.com/ISRCTN79844053 https://doi.org/10.1186/s12891-020-03227-z
FLEXBAND™	Artelon, Sandy Springs, GA, USA	Synthetic biomaterial	2019	Co-polymer of polycaprolactone (PCL) and polyurethane-urea (PUU)	N/A	Ankle tendons and ligaments augmentation	/	Soft tissue reconstruction in foot & ankle surgery	/	Tissue reconstruction with patch reinforcement	/	Retrospective study	/	/	/	/	F: 65, M: 40; 34-66	↓ VAS, low compication rate	/	/	Potential	https://doi.org/10.1177/19386400211067627
FLEXBAND™	Artelon, Sandy Springs, GA, USA	Synthetic biomaterial	2019	Co-polymer of polycaprolactone (PCL) and polyurethane-urea (PUU)	N/A	Ankle tendons and ligaments augmentation	/	Achilles tendon reconstruction	/	Tissue reconstruction with patch reinforcement	/	Case report	/	/	/	/	M: 1, 56 years	↑ PROMIS GPH T-score, ↓ PROMIS Pain T-score, ↓ ALS	/	/	No	https://doi.org/10.30795/jfootankle.2022.v16.1655
FLEXBAND™	Artelon, Sandy Springs, GA, USA	Synthetic biomaterial	2019	Co-polymer of polycaprolactone (PCL) and polyurethane-urea (PUU)	N/A	Ankle tendons and ligaments augmentation	/	Extensor hallicus longus tendon laceration	/	Tissue reconstruction with patch reinforcement	/	Case report	/	/	/	/	M: 1, 29 years	↑ Functional outcomes	/	/	No	https://doi.org/10.1016/j.fastrc.2023.100313
Pitch-Patch	Xiros, Leeds, UK	Synthetic biomaterial	2021	Polyethylene terephthalate (PET)	N/A	Reinforcement of the rotator cuff following or during repair by suture or suture anchors	NCT05906004	Rotator cuff tears	Patch device used for rotator cuff augmentation/ reinforcement	/	/	Observational, perspective	N.A.	32	Not yet recruiting	N.A.	/	/	/	Yes	/	https://clinicaltrials.gov/study/NCT05906004?term=NCT05906004&rank=1
Pitch-Patch	Xiros, Leeds, UK	Synthetic biomaterial	2021	Polyethylene terephthalate (PET)	N/A	Reinforcement of the rotator cuff following or during repair by suture or suture anchors	NCT06076902	Rotator cuff tears	Pitch-Patch device used for rotator cuff augmentation/ reinforcement	/	/	Interventional, prospective, randomised	N.A.	300	Recruiting	N.A.	/	/	/	No	/	https://clinicaltrials.gov/study/NCT06076902?term=NCT06076902&rank=1
Pitch-Patch	Xiros, Leeds, UK	Synthetic biomaterial	2021	Polyethylene terephthalate (PET)	N/A	Reinforcement of the rotator cuff following or during repair by suture or suture anchors	NCT03511547	Supraspinatus tendon tear	Pitch-Patch device used for rotator cuff augmentation	/	/	Interventional, randomised	0	N.A.	Withdrawn	N.A.	/	/	/	No	/	https://clinicaltrials.gov/study/NCT03511547?term=NCT03511547&rank=1
Pitch-Patch	Xiros, Leeds, UK	Synthetic biomaterial	2021	Polyethylene terephthalate (PET)	N/A+F35	Reinforcement of the rotator cuff following or during repair by suture or suture anchors	/	Massive rotator cuff tears	/	Arthroscopic repairs with patch reinforcement	/	Prospective cohort study	/	/	/	/	F: 16, M: 34; 57-73	↑ CMS, ↓ retear rate	/	/	No	https://doi.org/10.1016/j.jse.2019.05.015
BioFiber™ CM	Wright Medical Group, Memphis, TN, USA	Hybrid biomaterial	2015	Bovine collagen type I and Poly-4-hydroxybutyrate fibres (P4HB)	Bovine	Tendon and ligament repair	NCT01849458	Full thickness rotator cuff tears	Implant augmentation	/	/	Post-market observational	50	50	Completed	Improvements in clinical functional outcomes	/	/	/	Yes	/	https://clinicaltrials.gov/study/NCT01849458?term=NCT01849458&rank=1
BioBrace®	CONMED, Utica, NY, USA	Hybrid biomaterial	2021	Bovine collagen type I and Poly-L-lactic acid (PLLA)	Bovine	Knee, shoulder, hip, foot and ankle tendons augmentation	NCT05997381	Full thickness rotator cuff tears	Implant augmentation	/	/	Interventional, randomised	N.A.	268	Enrolling by invitation	N.A.	/	/	/	Yes	/	https://clinicaltrials.gov/study/NCT05997381?term=NCT05997381&rank=1
BioBrace®	CONMED, Utica, NY, USA	Hybrid biomaterial	2021	Bovine collagen type I and Poly-L-lactic acid (PLLA)	Bovine	Knee, shoulder, hip, foot and ankle tendons augmentation	NCT05959733	Rotator cuff tears	Implant augmentation	/	/	Interventional, randomised	N.A.	60	Recruiting	N.A.	/	/	/	Likely	/	https://clinicaltrials.gov/expert-search?term=NCT05959733
BioBrace®	CONMED, Utica, NY, USA	Hybrid biomaterial	2021	Bovine collagen type I and Poly-L-lactic acid (PLLA)	Bovine	Knee, shoulder, hip, foot and ankle tendons augmentation	NCT05487677	Subscapularis repair	Implant augmentation	/	/	Interventional, randomised	N.A.	100	Recruiting	N.A.	/	/	/	Yes	/	https://clinicaltrials.gov/expert-search?term=NCT05487677

## Sheet: Legend
Abbreviations
↑	increase
↔	no change
↓	decrease
ALS	Activity Limitation Score
AOFAS	American Orthopedic Foot and Ankle Society scale
ARCR	arthroscopic rotator cuff repair
ARRCR	arthroscopic revision rotator cuff repair
ASES	American Shoulder and Elbow Surgeons Scale
CMS	Constant-Murley score
DASH	disabilities of the arm, shoulder, and harm score
MRI	magnetic resonance imaging
OSS	Oxford Shoulder Score
PROMIS GPH	PROMIS Global Physical Health
ROM	range of motion
SCR	superior capsular reconstruction
SPADI	Shoulder Pain and Disability Index
TOE	transosseous equivalent
TMT	tarso-meta-tarsal
VAS	visual analogue scale
WORC	Western Ontario Rotator Cuff index
ClinicalTrials.gov conflict of interests
Yes	the manufacturer is the sponsor of the clinical trial
Likely	the manufacturer is a collaborator of the clinical trial
No	the manufacturer is not involved in the clinical trial
Publication conflict of interests
Yes	the authors declare a conflict of interest
Potential	the authors declare a potential conflict of interest
Likely	the authors do not declare a conflict of interest but some authors have/had work relationship with the manufacturer
No	the authors declare they have no conflict of interest
